# Supplementary material for: WRKY Transcription Factors Associated With NPR1-Mediated Acquired Resistance in Barley Are Potential Resources to Improve Wheat Resistance to Puccinia triticina
Source: Front Plant Sci. 2018 Oct 17;9:1486. doi: 10.3389/fpls.2018.01486 (PMC6199750; doi:10.3389/fpls.2018.01486)
Supplement: Supplementary file 12 [file Data_Sheet_1.xlsx]

## Sheet: Fig 1
	Raw data for Figure 1
	Exp	Replicates	Treatment	Pt sporulation area percentage
	1	1	WATER	0.09
	1	2	WATER	0.36
	1	3	WATER	0.93
	1	4	WATER	0.62
	1	5	WATER	0.24
	1	6	WATER	0.89
	1	7	WATER	2.25
	1	8	WATER	1.13
	1	9	WATER	1.23
	1	10	WATER	1.65
	1	11	WATER	0.19
	1	1	AR	0.03
	1	2	AR	0.05
	1	3	AR	0.09
	1	4	AR	0.59
	1	5	AR	0.21
	1	6	AR	0.11
	1	7	AR	0.09
	1	8	AR	0.09
	1	9	AR	0.44
	1	10	AR	0.06
	1	11	AR	0.04
	1	12	AR	0.2
	1	13	AR	0.01
	1	14	AR	0.01
	2	1	WATER	4.23
	2	2	WATER	2.08
	2	3	WATER	3.66
	2	4	WATER	2.19
	2	5	WATER	1.56
	2	6	WATER	1.53
	2	7	WATER	2.65
	2	8	WATER	3.58
	2	9	WATER	3.72
	2	10	WATER	2
	2	11	WATER	2.22
	2	12	WATER	0.71
	2	13	WATER	1.26
	2	14	WATER	0.79
	2	1	AR	0.89
	2	2	AR	0.44
	2	3	AR	0.42
	2	4	AR	0.9
	2	5	AR	1.19
	2	6	AR	0.33
	2	7	AR	0.8
	2	8	AR	2.57
	2	9	AR	1.6
	2	10	AR	0.67
	2	11	AR	0.17
	2	12	AR	0.3

## Sheet: Fig 2
	Raw data for Figure 2
_	Mo Guy11	length mm	width mm	Average	mean	se
	WT-Water-1	5	1.5	3.25	4.55	0.390568
	WT-Water-2	5	1.5	3.25
	WT-Water-3	6	2.5	4.25
	WT-Water-4	2.5	2.5	2.5
	WT-Water-5	10	3.5	6.75
	WT-Water-6	3.5	3.5	3.5
	WT-Water-7	8	3.5	5.75
	WT-Water-8	6	3	4.5
	WT-Water-9	2	3.5	2.75
	WT-Water-10	3	2.5	2.75
	WT-Water-11	10	4	7
	WT-Water-12	16	3	9.5
	WT-Water-13	8	3	5.5
	WT-Water-14	4	1	2.5
	WT-Water-15	6	3	4.5
	WT-Water-16	9	4	6.5
	WT-DC3000-1	3	1	2	2.42813	0.239486
	WT-DC3000-2	3	2	2.5
	WT-DC3000-3	2.5	2	2.25
	WT-DC3000-4	3	2	2.5
	WT-DC3000-5	4	2.5	3.25
	WT-DC3000-6	3	1.5	2.25
	WT-DC3000-7	3	3	3
	WT-DC3000-8	3	3	3
	WT-DC3000-9	6	3	4.5
	WT-DC3000-10	3	3	3
	WT-DC3000-11	0.5	0.5	0.5
	WT-DC3000-12	0.5	0.5	0.5
	WT-DC3000-13	4	1	2.5
	WT-DC3000-14	2.2	2	2.1
	WT-DC3000-15	3	2	2.5
	WT-DC3000-16	3	2	2.5
	OE-Water-1	0.5	0.5	0.5	2.875	0.525744
	OE-Water-2	3	1	2
	OE-Water-3	6	2	4
	OE-Water-4	3	1	2
	OE-Water-5	7	3	5
	OE-Water-6	7	3	5
	OE-Water-7	3.5	1	2.25
	OE-Water-8	0.5	0.5	0.5
	OE-Water-9	6	3	4.5
	OE-Water-10	3	3	3
	OE-DC3000-1	5	2	3.5	2.7	0.174005
	OE-DC3000-2	4	2.5	3.25
	OE-DC3000-3	1.5	1.5	1.5
	OE-DC3000-4	4	1.5	2.75
	OE-DC3000-5	3	3	3
	OE-DC3000-6	4	1	2.5
	OE-DC3000-7	2.5	2.5	2.5
	OE-DC3000-8	3	2	2.5
	OE-DC3000-9	3	2	2.5
	OE-DC3000-10	4	2	3
	RNAi-Water-1	11	3	7	4.41071	0.51329
	RNAi-Water-2	6	1.5	3.75
	RNAi-Water-3	4	3	3.5
	RNAi-Water-4	5	4	4.5
	RNAi-Water-5	7	2.5	4.75
	RNAi-Water-6	4	2	3
	RNAi-Water-7	14	4	9
	RNAi-Water-8	6	3.5	4.75
	RNAi-Water-9	7	3.5	5.25
	RNAi-Water-10	6	4	5
	RNAi-Water-11	3	2	2.5
	RNAi-Water-12	3	3	3
	RNAi-Water-13	2	0.5	1.25
	RNAi-Water-14	6	3	4.5
	RNAi-DC3000-1	3	1	2	3.625	0.546771
	RNAi-DC3000-2	3	1.5	2.25
	RNAi-DC3000-3	4	3	3.5
	RNAi-DC3000-4	5	3	4
	RNAi-DC3000-5	9	2	5.5
	RNAi-DC3000-6	6	3	4.5

## Sheet: Fig 3
	Raw data for Figure 3	fpkm values for PR and BCI genes
	Gene_id	WT_CK	WT_PST	OE_CK	OE_PST	Kd_CK	Kd_PST
	HvPR1_MLOC_52081*	0	1.63532	0.21354	3.02355	-2.51043	-0.20745
	HvPR2_MLOC_73077*	0	1.79398	-0.336091	1.81444	-2.26172	0.438955
	HvPR3_HvChit2b_MLOC_65311	0	0.801462	-0.924769	0.272839	-0.335781	0.794557
	HvPR3_HvChit2a_MLOC_68184*	0	1.00649	0.092562	1.57637	-1.23721	1.02379
	HvPR4b_MLOC_4511	0	-0.139323	0.437403	0.516294	-0.279698	-0.409206
	HvPR5_TLP1_Novel07310	0	1.01983	-0.873732	0.248473	-0.521846	1.31413
	HvPR5_TLP4_MLOC_20378	0	0.191025	-0.593603	-0.103445	-0.73808	-0.269103
	HvPR5_TLP5_MLOC_2781	0	-0.139405	0.147903	0.28334	-0.163311	-0.460895
	HvPR5_TLP6_MLOC_75397	0	2.06735	0.411325	3.44018	-2.74934	0.542089
	HvPR5_TLP7_MLOC_18451	0	1.01402	-0.276458	1.91916	-3.47262	-0.608307
	HvPR5_TLP8_MLOC_39318	0	1.59491	-0.0386573	2.18141	-2.50651	0.13592
	HvPR6_MLOC_72810	0	0.438851	-0.0537146	0.427162	0.869705	0.457069
	HvPR7_MLOC_52826	0	0.70069	0.157106	0.187662	0.182647	-0.0118442
	HvPR9_MLOC_55663	0	1.6779	-0.546585	0.425682	-1.26762	-0.0274114
	HvPR10_MLOC_49591	0	-0.36244	-1.91587	-0.801925	-0.966386	0.00118553
	HvPR13_MLOC_40202	0	0.273666	0.272793	6.65028	-2.05657	-0.877648
	HvPR14_MLOC_71436	0	-0.116424	0.0504275	0.130525	0.0204306	-0.0266972
	HvPR15_MLOC_75098	0	0.429296	-0.146767	0.0461569	-1.01172	0.682224
	HvPR16_MLOC_58899	0	1.50263	0.351158	0.406755	-0.285887	1.13895
	HvPR17a_MLOC_72498	0	0.832538	-0.700082	0.156646	-0.180373	0.963095
	HvPR17b_MLOC_69589	0	1.68209	0.0113738	0.984686	0.158301	1.75312
	HvPR17c_MLOC_71242	0	0.134243	-1.14695	-0.516321	-1.37339	-0.407944
	HvBCI1_MLOC_64972*	0	0.940478	1.16678	1.76723	1.59178	-0.21343
	HvBCI2_MLOC_40202	0	0.273666	0.272793	6.65028	-2.05657	-0.877648
	HvBCI3_Novel06303*	0	0.253598	1.84277	2.32233	2.02581	-0.503477
	HvBCI5_MLOC_6380	0	0.187195	0.150953	0.114834	0.540736	0.68033
	HvBCI6_MLOC_63625	0	0.381361	0.256654	0.40484	0.545457	-0.270998
	HvBCI7_MLOC_2643*	0	0.8123	-1.9307	6.34328	-3.77618	-2.34897
	HvBCI8_MLOC_52158	0	0.0237506	0.414491	0.230445	0.504497	0.176405
	HvBCI9_MLOC_55375	0	0.0705386	-0.251194	-0.419938	-0.122265	0.159461

## Sheet: Fig 4-1
	Raw data for Figure 4		wNPR1-OE-E1-T1
		EF1a		PR1a	relative	average	se
	WT-Water	17.78		20.53	0.148651	0.163971	0.0174777
	WT-Water	19.01		21.35	0.19751
	WT-Water	18.38		20.66	0.205898
	WT-Water	17.61		20.8	0.109576
	WT-Water	17.58		20.24	0.15822
	WT-DC3000	18.64		20.71	0.238159	0.377373	0.0826178
	WT-DC3000	17.89		19.72	0.281265
	WT-DC3000	17.5		19.12	0.325335
	WT-DC3000	17.42		20.57	0.112656
	WT-DC3000	17.41		17.85	0.737135
	WT-DC3000	17.86		19.45	0.332171
	WT-DC3000	18.08		18.51	0.742262
	WT-DC3000	18.33		20.33	0.25
	OE-WATER	17.89		20.17	0.205898	0.214432	0.0249616
	OE-WATER	18.15		21.16	0.124137
	OE-WATER	18.94		20.7	0.295248
	OE-WATER	18.32		20.47	0.225313
	OE-WATER	18.24		20.53	0.204476
	OE-WATER	17.54		19.29	0.297302
	OE-WATER	18.26		21.01	0.148651
	OE-DC3000	18.5		19.7	0.435275	0.686276	0.122393
	OE-DC3000	17.88		18.46	0.668964
	OE-DC3000	17.72		17.69	1.02101
	OE-DC3000	18.52		19.21	0.619854
		EF1a		PR2	relative	average	se
	WT-Water	18.68		28.61	0.00102511	0.00103056	0.000143896
	WT-Water	18.6		28.36	0.00115331
	WT-Water	17.96		28.27	0.000787736
	WT-Water	18.39		27.77	0.00150085
	WT-Water	18.47		28.98	0.000685764
	WT-DC3000	18.5		26.84	0.0030861	0.00235267	0.00057177
	WT-DC3000	18.15		27.48	0.00155378
	WT-DC3000	17.7		27.02	0.00156459
	WT-DC3000	18.23		28.62	0.000745244
	WT-DC3000	18.28		27.07	0.00225916
	WT-DC3000	18.11		25.65	0.00537321
	WT-DC3000	18.05		27.1	0.00188659
	OE-WATER	18.78		28.5	0.00118574	0.00119013	0.000240483
	OE-WATER	18.45		28.96	0.000685764
	OE-WATER	18.27		29.97	0.000300572
	OE-WATER	18.77		28.71	0.00101803
	OE-WATER	18.94		28.69	0.00116134
	OE-WATER	18.39		27.23	0.0021822
	OE-WATER	18.85		27.97	0.00179724
	OE-DC3000	19.25		27.05	0.0044871	0.00397255	0.000525175
	OE-DC3000	18.67		26.85	0.00344806
	OE-DC3000	18.09		25.69	0.00515433
	OE-DC3000	18.6		27.08	0.00280069
		EF1a		Chit	relative	average	se
	WT-Water	18.46		25.27	0.00891222	0.0151655	0.00321489
	WT-Water	19.23		24.77	0.0214928
	WT-Water	18.61		24.16	0.0213444
	WT-Water	18.28		24.08	0.0179484
	WT-Water	18.61		25.96	0.00612956
	WT-DC3000	18.42		24.31	0.0168629	0.0191652	0.00220684
	WT-DC3000	18.16		24.26	0.0145786
	WT-DC3000	18.01		23.84	0.017579
	WT-DC3000	18.06		23.82	0.018453
	WT-DC3000	18.07		23.92	0.017337
	WT-DC3000	18.48		23.44	0.0321286
	WT-DC3000	18.74		24.6	0.0172173
	OE-WATER	18.88		24.21	0.0248605	0.0169489	0.00600354
	OE-WATER	18.52		24.3	0.018199
	OE-WATER	19.32		26.54	0.00670754
	OE-WATER	18.62		27.23	0.00255936
	OE-WATER	18.93		26.43	0.00552427
	OE-WATER	18.26		22.63	0.0483614
	OE-WATER	19.22		25.55	0.0124303
	OE-DC3000	18.6		23.71	0.0289559	0.0365571	0.00465557
	OE-DC3000	18.29		23.37	0.0295643
	OE-DC3000	18.21		22.57	0.0486978
	OE-DC3000	18.86		23.54	0.0390103
		EF1a		HvBCI1	relative	average	se
	WT-Water	18.61		26.76	0.00352051	0.00214706	0.000551604
	WT-Water	18.48		27.8	0.00156459
	WT-Water	17.69		27.96	0.000809882
	WT-Water	17.91		27.35	0.00143972
	WT-Water	17.93		26.13	0.00340059
	WT-DC3000	18.28		27.18	0.00209331	0.00508889	0.00201168
	WT-DC3000	18.05		27.36	0.00157547
	WT-DC3000	17.57		28.89	0.000391147
	WT-DC3000	18.04		26.71	0.0024551
	WT-DC3000	18.53		26.58	0.00377319
	WT-DC3000	18.85		26.34	0.0055627
	WT-DC3000	18.96		26.19	0.00666121
	WT-DC3000	19.14		24.92	0.018199
	OE-WATER	18.53		27.01	0.00280069	0.00444722	0.00155125
	OE-WATER	18.32		26.52	0.00340059
	OE-WATER	18.37		27.07	0.00240458
	OE-WATER	18.71		26.72	0.00387927
	OE-WATER	18.85		25.22	0.0120904
	OE-WATER	18.16		27.05	0.00210787
	OE-DC3000	19.28		25.52	0.0132304	0.0105709	0.00151626
	OE-DC3000	19.14		26.18	0.00759887
	OE-DC3000	18.98		25.89	0.00831539
	OE-DC3000	19.42		25.67	0.013139
		EF1a		BCI3	relative	average	se
	WT-Water	19.43		27.84	0.00293994	0.00308786	0.000420059
	WT-Water	19.5		27.6	0.00364466
	WT-Water	19.61		28.48	0.00213729
	WT-Water	19.09		27.84	0.00232267
	WT-Water	18.85		26.68	0.00439476
	WT-DC3000	19.28		28.42	0.0017725	0.00235218	0.000623321
	WT-DC3000	19.18		29.19	0.000969817
	WT-DC3000	18.58		29.88	0.000396608
	WT-DC3000	17.84		27.77	0.00102511
	WT-DC3000	18.83		27.63	0.00224355
	WT-DC3000	19.29		26.8	0.00548611
	WT-DC3000	19.05		26.89	0.0043644
	WT-DC3000	18.8		27.41	0.00255936
	OE-WATER	19.69		28.16	0.00282017	0.00372477	0.000908504
	OE-WATER	19.33		28.1	0.00229069
	OE-WATER	19.13		27.96	0.00219738
	OE-WATER	20.23		27.38	0.00704102
	OE-WATER	19.34		27.21	0.00427458
	OE-DC3000	19.59		26.59	0.0078125	0.00766286	0.000986249
	OE-DC3000	19.25		26.24	0.00786684
	OE-DC3000	18.62		26.24	0.00508337
	OE-DC3000	19.15		25.81	0.00988872
		EF1a		BCI7	relative	average	se
	WT-Water	18.85		27.16	0.00315094	0.00682355	0.00157158
	WT-Water	19.91		26.58	0.00982042
	WT-Water	18.72		27.17	0.00285954
	WT-Water	19.48		26.33	0.00866851
	WT-Water	20.31		27.01	0.00961832
	WT-DC3000	17.87		29.63	0.000288328	0.00590777	0.00201647
	WT-DC3000	17.82		26.57	0.00232267
	WT-DC3000	17.43		29.76	0.000194223
	WT-DC3000	19.87		27.07	0.00680118
	WT-DC3000	18.28		24.4	0.0143779
	WT-DC3000	18.15		26.05	0.00418662
	WT-DC3000	18.61		24.72	0.0144779
	WT-DC3000	18.64		26.4	0.00461325
	OE-WATER	19.2		28.69	0.00139067	0.00552997	0.00151472
	OE-WATER	18.66		26.92	0.00326206
	OE-WATER	19.69		27.5	0.00445611
	OE-WATER	18.74		27.26	0.00272411
	OE-WATER	20.13		26.35	0.0134151
	OE-WATER	19.34		26.55	0.0067542
	OE-WATER	20.36		27.58	0.00670754
	OE-DC3000	19.09		22.91	0.0708052	0.0720537	0.00124847
	OE-DC3000	18.15		21.92	0.0733022

## Sheet: Fig 4-2
	Raw data for Figure 4		wNPR1-OE-E2-T1
		EF1a		PR1	relative	average	se
	WT-WATER	18.78		24.06	0.0257372	0.0691961	0.0171467
	WT-WATER	18.08		22.09	0.0620683
	WT-WATER	20.24		23.35	0.115824
	WT-WATER	18.52		21.83	0.10083
	WT-WATER	18.41		23	0.0415214
	WT-DC3000	18.38		20.49	0.231647	0.340597	0.0793935
	WT-DC3000	18.47		18.93	0.726986
	WT-DC3000	18.37		21.31	0.130308
	WT-DC3000	18.84		20.29	0.366021
	WT-DC3000	17.8		20.02	0.214641
	WT-DC3000	18.39		19.18	0.578344
	WT-DC3000	18.02		22.31	0.0511189
	WT-DC3000	18.47		20.22	0.297302
	WT-DC3000	18.35		18.61	0.835088
	WT-DC3000	18.37		22.35	0.0633725
	WT-DC3000	18.5		20.49	0.251739
	OE-WATER	19.14		22.16	0.123279	0.154559	0.0196004
	OE-WATER	18.76		22.16	0.0947323
	OE-WATER	19.03		22.2	0.111105
	OE-WATER	20.23		22.27	0.243164
	OE-WATER	19.62		22.23	0.163799
	OE-WATER	18.95		21.69	0.149685
	OE-WATER	18.36		20.71	0.196146
	OE-DC3000	19.28		19.72	0.737135	0.624577	0.110718
	OE-DC3000	18.82		20.9	0.236514
	OE-DC3000	18.46		18.57	0.926588
	OE-DC3000	19.31		19.67	0.779165
	OE-DC3000	18.38		19.82	0.368567
	OE-DC3000	18.51		19.08	0.673617
	OE-DC3000	18.11		18.04	1.04972
	OE-DC3000	18.73		20.88	0.225313
		EF1a		PR2	relative	average	se
	WT-WATER	18.81		28.03	0.00167689	0.00368474	0.00169555
	WT-WATER	18.14		27.39	0.00164238
	WT-WATER	20.19		26.79	0.0103087
	WT-WATER	18.51		28.02	0.00137153
	WT-WATER	18.59		26.78	0.00342424
	WT-DC3000	18.56		25.39	0.00878952	0.0125271	0.00232648
	WT-DC3000	18.44		23.86	0.023357
	WT-DC3000	18.52		25.95	0.00579892
	WT-DC3000	18.68		25.69	0.00775854
	WT-DC3000	18.18		24.08	0.0167465
	WT-DC3000	18.46		24.37	0.0166308
	WT-DC3000	18.24		27.28	0.00189972
	WT-DC3000	18.44		25.27	0.00878952
	WT-DC3000	18.44		23.83	0.0238478
	WT-DC3000	18.86		26.56	0.00480916
	WT-DC3000	18.97		24.66	0.0193704
	OE-WATER	19.3		26.23	0.00820091	0.00588157	0.000889632
	OE-WATER	18.66		27.04	0.00300171
	OE-WATER	18.79		26.66	0.00427458
	OE-WATER	20.08		27.47	0.00596195
	OE-WATER	19.67		26.5	0.00878952
	OE-WATER	19		26.06	0.00749425
	OE-WATER	18.5		26.68	0.00344806
	OE-DC3000	19.12		25.09	0.0159533	0.0212101	0.00392222
	OE-DC3000	18.86		25.78	0.00825795
	OE-DC3000	18.47		23.33	0.0344345
	OE-DC3000	19.2		25.12	0.0165159
	OE-DC3000	17.88		23.51	0.020193
	OE-DC3000	18.55		24.66	0.0144779
	OE-DC3000	18.61		24.76	0.014082
	OE-DC3000	18.34		22.78	0.0460709
	OE-DC3000	18.85		24.43	0.0209051
		EF1a		Chit	relative	average	se
	WT-WATER	18.8		27.18	0.00300171	0.00755856	0.00203737
	WT-WATER	18.17		24.75	0.0104526
	WT-WATER	20.35		26.52	0.0138882
	WT-WATER	18.51		26.47	0.00401607
	WT-WATER	18.62		25.9	0.0064343
	WT-DC3000	18.59		23.29	0.0384733	0.0647656	0.013445
	WT-DC3000	18.37		21.22	0.138696
	WT-DC3000	18.41		23.08	0.0392817
	WT-DC3000	18.59		23.35	0.036906
	WT-DC3000	18.08		22.3	0.0536603
	WT-DC3000	18.47		22.03	0.0847878
	WT-DC3000	18.28		25.24	0.00803214
	WT-DC3000	18.54		22.86	0.0500669
	WT-DC3000	18.44		21.14	0.153893
	WT-DC3000	18.68		23.16	0.0448111
	WT-DC3000	18.76		22.73	0.0638133
	OE-WATER	19.22		24.88	0.0197774	0.0451166	0.0144581
	OE-WATER	18.73		23.51	0.0363979
	OE-WATER	18.92		25.42	0.0110485
	OE-WATER	20.25		23.7	0.0915054
	OE-WATER	19.69		24.73	0.0303955
	OE-WATER	18.95		24.64	0.0193704
	OE-WATER	18.63		21.85	0.107321
	OE-DC3000	19.13		22.7	0.0842021	0.13847	0.0215907
	OE-DC3000	18.86		22.76	0.0669858
	OE-DC3000	18.23		20.97	0.149685
	OE-DC3000	19.28		21.46	0.220676
	OE-DC3000	17.93		20.99	0.119908
	OE-DC3000	18.39		22.5	0.0579118
	OE-DC3000	18.71		21.72	0.124137
	OE-DC3000	18.17		20.27	0.233258
	OE-DC3000	18.87		21.27	0.189465
		EF1a		BCI1	relative	average	se
	WT-WATER	18.74		23.06	0.0500669	0.0380954	0.00864034
	WT-WATER	18.05		23.39	0.0246888
	WT-WATER	19.69		23.71	0.0616395
	WT-WATER	18.4		23.02	0.0406669
	WT-WATER	18.63		24.85	0.0134151
	WT-DC3000	18.51		21.82	0.10083	0.12774	0.0178488
	WT-DC3000	18.53		21.81	0.102949
	WT-DC3000	18.5		21.37	0.136787
	WT-DC3000	18.75		22.25	0.0883883
	WT-DC3000	17.94		21.27	0.0994421
	WT-DC3000	18.63		20.83	0.217638
	WT-DC3000	18.14		21.62	0.0896222
	WT-DC3000	18.41		20.96	0.170755
	WT-DC3000	18.38		22.71	0.049721
	WT-DC3000	19.04		21.08	0.243164
	WT-DC3000	18.84		22.08	0.105843
	OE-WATER	18.98		24.02	0.0303955	0.0332461	0.00778371
	OE-WATER	18.59		22.29	0.0769465
	OE-WATER	18.81		24.67	0.0172173
	OE-WATER	19.21		24.45	0.0264608
	OE-WATER	19.79		25.06	0.0259162
	OE-WATER	18.93		23.64	0.0382075
	OE-WATER	18.51		24.34	0.017579
	OE-DC3000	19.3		22.75	0.0915054	0.364678	0.15945
	OE-DC3000	19.6		25.63	0.0153034
	OE-DC3000	18.19		21.88	0.0774817
	OE-DC3000	19.15		19.04	1.07923
	OE-DC3000	17.52		20.53	0.124137
	OE-DC3000	18.45		20.74	0.204476
	OE-DC3000	18.41		20.6	0.219151
	OE-DC3000	18.13		20.77	0.160428
	OE-DC3000	18.87		18.48	1.31039
		EF1a		BCI3	relative	average	se
	WT-WATER	18.8		18.44	1.28343	1.03341	0.364647
	WT-WATER	18.01		20.18	0.222211
	WT-WATER	20.01		19.23	1.71713
	WT-WATER	19.82		18.95	1.82766
	WT-WATER	18.27		21.37	0.116629
	WT-DC3000	18.87		16.84	4.08405	6.70478	1.02257
	WT-DC3000	19.46		17.04	5.35171
	WT-DC3000	19.28		16.27	8.05564
	WT-DC3000	19.33		16.65	6.40856
	WT-DC3000	18.51		16.89	3.07375
	WT-DC3000	18.9		15.81	8.51496
	WT-DC3000	18.21		15.72	5.61778
	WT-DC3000	19.09		15.91	9.06307
	WT-DC3000	18.64		16.49	4.43828
	WT-DC3000	19.17		15.26	15.0324
	WT-DC3000	18.32		16.28	4.11246
	OE-WATER	19.06		20.19	0.456916	0.913955	0.364918
	OE-WATER	19.31		18.47	1.79005
	OE-WATER	19.86		18.41	2.73208
	OE-WATER	19.63		20.78	0.450625
	OE-WATER	20.65		22.31	0.316439
	OE-WATER	18.42		19.48	0.479632
	OE-WATER	17.84		20.38	0.171943
	OE-DC3000	19.7		17.09	6.10504	8.12776	2.57373
	OE-DC3000	18.54		19.86	0.400535
	OE-DC3000	19.11		17.19	3.78423
	OE-DC3000	19.02		14.35	25.4572
	OE-DC3000	17.5		15.27	4.69134
	OE-DC3000	18.46		15.66	6.9644
	OE-DC3000	18.16		15.8	5.1337
	OE-DC3000	17.59		15.35	4.72397
	OE-DC3000	18.34		14.35	15.8895
		EF1a		BCI7	relative	average	se
	WT-WATER	18.74		27.07	0.00310756	0.00615401	0.00211259
	WT-WATER	18.05		27.15	0.00182233
	WT-WATER	19.69		25.89	0.0136024
	WT-WATER	18.4		26.22	0.00442533
	WT-WATER	18.63		25.63	0.0078125
	WT-DC3000	18.51		25.64	0.00713931	0.104215	0.0531271
	WT-DC3000	18.53		21.32	0.144586
	WT-DC3000	18.5		22.9	0.0473661
	WT-DC3000	18.75		24.38	0.020193
	WT-DC3000	17.94		25.88	0.00407213
	WT-DC3000	18.63		21.33	0.153893
	WT-DC3000	18.14		26.39	0.00328475
	WT-DC3000	18.41		23.51	0.0291573
	WT-DC3000	18.38		22.63	0.052556
	WT-DC3000	19.04		19.75	0.61132
	WT-DC3000	18.84		22.62	0.0727958
	OE-WATER	18.98		25.34	0.0121744	0.00946053	0.00134817
	OE-WATER	18.59		25.91	0.00625836
	OE-WATER	18.81		25.99	0.00689612
	OE-WATER	19.21		26.21	0.0078125
	OE-WATER	19.79		25.85	0.0149885
	OE-WATER	18.93		25.3	0.0120904
	OE-WATER	18.51		25.89	0.00600342
	OE-DC3000	19.3		24.57	0.0259162	0.347385	0.174133
	OE-DC3000	19.6		25.71	0.0144779
	OE-DC3000	18.19		23.16	0.0319066
	OE-DC3000	19.15		18.6	1.46409
	OE-DC3000	17.52		19.82	0.203063
	OE-DC3000	18.45		22.15	0.0769465
	OE-DC3000	18.41		22.47	0.059954
	OE-DC3000	18.13		20.17	0.243164
	OE-DC3000	18.87		18.86	1.00696

## Sheet: Fig 5-1
	Raw data for Figure 5		HvNPR1-Kd-E1-T5
		EF1a		PR1	relative	average	se
	WT-WATER	18.33		22.28	0.0647041	0.106437	0.016572
	WT-WATER	18.95		22.15	0.108819
	WT-WATER	18.23		20.93	0.153893
	WT-WATER	18.16		21.11	0.129408
	WT-WATER	18.4		22.13	0.075363
	WT-DC3000	17.94		21.22	0.102949	0.353868	0.0827586
	WT-DC3000	18.63		19.86	0.426317
	WT-DC3000	18.42		20.45	0.244855
	WT-DC3000	17.82		19.84	0.246558
	WT-DC3000	18.92		19.39	0.721965
	WT-DC3000	18.28		20.67	0.190782
	WT-DC3000	18.39		21.77	0.0960547
	WT-DC3000	20.14		21.51	0.386891
	WT-DC3000	18.62		19	0.768438
	RNAi-WATER	18.73		22.82	0.0587202	0.117903	0.0260985
	RNAi-WATER	18.55		22.78	0.0532897
	RNAi-WATER	18.18		22.02	0.0698304
	RNAi-WATER	18.23		21.01	0.145592
	RNAi-WATER	18.13		21.3	0.111105
	RNAi-WATER	18.52		21.39	0.136787
	RNAi-WATER	18.63		20.63	0.25
	RNAi-DC3000	17.95		23.08	0.0285572	0.115308	0.0468902
	RNAi-DC3000	18.98		20.79	0.285191
	RNAi-DC3000	18.23		22.9	0.0392817
	RNAi-DC3000	18.29		21.9	0.0818996
	RNAi-DC3000	18.4		21.22	0.14161
		EF1a		PR2	relative	average	se
	WT-WATER	18.55		26.91	0.00304361	0.00380463	0.000536616
	WT-WATER	19.03		27.69	0.00247218
	WT-WATER	18.2		26.2	0.00390625
	WT-WATER	18.5		26.48	0.00396078
	WT-WATER	18.56		26.03	0.00564035
	WT-DC3000	18.25		26.99	0.00233883	0.00496713	0.000812107
	WT-DC3000	18.25		26.79	0.00268661
	WT-DC3000	18.1		25.65	0.00533609
	WT-DC3000	17.95		25.6	0.00497875
	WT-DC3000	18.84		26.75	0.0041577
	WT-DC3000	18.55		26.17	0.00508337
	WT-DC3000	18.65		26.33	0.00487629
	WT-DC3000	20.06		26.59	0.0108212
	WT-DC3000	18.69		26.51	0.00442533
	RNAi-WATER	18.87		26.77	0.00418662	0.00323506	0.000280567
	RNAi-WATER	18.48		27.11	0.00252413
	RNAi-WATER	18.32		26.29	0.00398833
	RNAi-WATER	18.28		26.3	0.00385247
	RNAi-WATER	18.2		26.7	0.00276214
	RNAi-WATER	18.78		27.44	0.00247218
	RNAi-WATER	18.88		27.33	0.00285954
	RNAi-DC3000	18.3		26.73	0.00289946	0.00279744	0.000377384
	RNAi-DC3000	18.33		26.46	0.00356965
	RNAi-DC3000	18.53		26.93	0.00296038
	RNAi-DC3000	17.92		27.07	0.00176025
	RNAi-DC3000	19.22		27.83	0.00255936
		EF1a		Chit	relative	average	se
	WT-WATER	18.91		26.5	0.00519018	0.0293872	0.0157595
	WT-WATER	19.87		25.53	0.0197774
	WT-WATER	18.43		21.88	0.0915054
	WT-WATER	19.44		25.15	0.0191038
	WT-WATER	19.34		25.8	0.0113592
	WT-DC3000	18.76		24.54	0.018199	0.103023	0.0519933
	WT-DC3000	21.03		22.76	0.301452
	WT-DC3000	19.48		20.67	0.438303
	WT-DC3000	19.43		25.42	0.0157337
	WT-DC3000	18.88		24.25	0.0241807
	WT-DC3000	18.56		23.04	0.0448111
	WT-DC3000	20.16		24.21	0.060371
	WT-DC3000	19.02		24.34	0.0180733
	WT-DC3000	19.21		25.88	0.00608722
	RNAi-WATER	19.58		25.66	0.0147822	0.0241975	0.00634596
	RNAi-WATER	19.36		24.69	0.0248605
	RNAi-WATER	19.1		27.13	0.00382586
	RNAi-WATER	19.06		23.22	0.0559391
	RNAi-WATER	18.85		24.68	0.017579
	RNAi-WATER	19.4		24.27	0.0341967
	RNAi-WATER	20.06		25.84	0.018199
	RNAi-DC3000	18.98		26.13	0.00704102	0.0220386	0.0101004
	RNAi-DC3000	19.69		24.76	0.0297699
	RNAi-DC3000	19.66		24.07	0.047039
	RNAi-DC3000	18.55		26.41	0.00430432
	RNAi-DC3000	19.71		26.01	0.0126914
		EF1a		BCI1	relative	average	se
	WT-WATER	18.28		23.75	0.0225614	0.0285171	0.0041693
	WT-WATER	18.9		23.93	0.0306069
	WT-WATER	18.13		23.78	0.019915
	WT-WATER	18.49		23.01	0.0435857
	WT-WATER	18.58		23.85	0.0259162
	WT-DC3000	17.98		20.78	0.143587	0.157464	0.0325455
	WT-DC3000	20.11		22.39	0.205898
	WT-DC3000	18.79		23.36	0.042101
	WT-DC3000	18.4		20.27	0.273573
	WT-DC3000	18.28		20.47	0.219151
	WT-DC3000	17.81		22.33	0.0435857
	WT-DC3000	18.95		22.83	0.0679209
	WT-DC3000	18.43		21.49	0.119908
	WT-DC3000	18.56		20.29	0.301452
	RNAi-WATER	18.83		23.68	0.034674	0.0413074	0.0123865
	RNAi-WATER	18.46		23.56	0.0291573
	RNAi-WATER	18.34		23.96	0.0203335
	RNAi-WATER	18.44		24.52	0.0147822
	RNAi-WATER	18.24		22.99	0.0371627
	RNAi-WATER	18.81		21.96	0.112656
	RNAi-WATER	18.8		23.43	0.040386
	RNAi-DC3000	18.4		19.27	0.547147	0.284184	0.105678
	RNAi-DC3000	18.09		21.24	0.112656
	RNAi-DC3000	18.5		19.96	0.363493
	RNAi-DC3000	17.75		20.89	0.11344
	RNAi-DC3000	19.16		22.49	0.0994421
		EF1a		BCI3	relative	average	se
	WT-WATER	18.73		18.71	1.01396	1.01205	0.292138
	WT-WATER	18.1		20.54	0.184284
	WT-WATER	19.75		19.92	0.888843
	WT-WATER	18.84		18.9	0.959264
	WT-WATER	19.84		18.83	2.01391
	WT-DC3000	18.9		21.59	0.154963	1.2329	0.299101
	WT-DC3000	18.64		17.44	2.2974
	WT-DC3000	19.12		17.89	2.34567
	WT-DC3000	19.82		20.49	0.628507
	WT-DC3000	18.23		18.08	1.10957
	WT-DC3000	20.32		22.13	0.285191
	WT-DC3000	19.48		18.76	1.64718
	WT-DC3000	17.43		16.95	1.39474
	WT-DC3000	18.52		15.34
	RNAI-WATER	18.93		17.1	3.55537	1.90225	0.55314
	RNAI-WATER	19.52		18.26	2.39496
	RNAI-WATER	18.46		20.65	0.219151
	RNAI-WATER	18.37		16.77	3.03143
	RNAI-WATER	18.25		21.93	0.0780207
	RNAI-WATER	18.79		17.15	3.11666
	RNAI-WATER	18.51		18.63	0.920188
	RNAi-DC3000	18.82		18.17	1.56917	1.25202	0.393455
	RNAi-DC3000	18.83		18.05	1.71713
	RNAI-DC3000	19.19		15.97
	RNAI-DC3000	18.88		19.97	0.469761
	RNAI-DC3000	18.02		20.67	0.15932
		EF1a		BCI7	relative	average	se
	WT-WATER	18.28		25.74	0.00567958	0.0140606	0.00849722
	WT-WATER	18.9		26.19	0.00638986
	WT-WATER	18.13		25.93	0.0044871
	WT-WATER	18.49		25.94	0.00571908
	WT-WATER	18.58		22.96	0.0480273
	WT-DC3000	17.98		24.3	0.0125167	0.0364069	0.0248923
	WT-DC3000	20.11		20.3
	WT-DC3000	18.79		21.04	0.210224
	WT-DC3000	18.4		24.97	0.0105253
	WT-DC3000	18.28		25.25	0.00797666
	WT-DC3000	17.81		25.05	0.0066152
	WT-DC3000	18.95		24.65	0.0192366
	WT-DC3000	18.43		19.75	0.0180733
	WT-DC3000	18.56		23.85	0.00608722
	RNAI-WATER	18.83		24.97	0.01418	0.00863057	0.00100679
	RNAI-WATER	18.46		25.59	0.00713931
	RNAI-WATER	18.34		25.81	0.00564035
	RNAI-WATER	18.44		25.28	0.00872881
	RNAI-WATER	18.24		25.18	0.00814426
	RNAI-WATER	18.81		25.68	0.00854917
	RNAI-WATER	18.8		25.76	0.00803214
	RNAi-DC3000	18.4		23.8	0.0236831	0.0192468	0.00864171
	RNAi-DC3000	18.09		25.26	0.00694408
	RNAI-DC3000	18.5		23.08	0.0418102
	RNAI-DC3000	17.75		25.53	0.00454974
	RNAI-DC3000	19.16		25.52	0.0121744

## Sheet: Fig 5-2
	Raw data for Figure 5		HvNPR1-Kd-E2-T5
		EF1a		PR1a	relative	average	se
	WT-Water	17.78		20.53	0.148651	0.163971	0.0174777
	WT-Water	19.01		21.35	0.19751
	WT-Water	18.38		20.66	0.205898
	WT-Water	17.61		20.8	0.109576
	WT-Water	17.58		20.24	0.15822
	WT-DC3000	18.64		20.71	0.238159	0.377373	0.0826178
	WT-DC3000	17.89		19.72	0.281265
	WT-DC3000	17.5		19.12	0.325335
	WT-DC3000	17.42		20.57	0.112656
	WT-DC3000	17.41		17.85	0.737135
	WT-DC3000	17.86		19.45	0.332171
	WT-DC3000	18.08		18.51	0.742262
	WT-DC3000	18.33		20.33	0.25
	RNAi-WATER	18.23		21.09	0.137738	0.155676	0.0234985
	RNAi-WATER	18.18		20.71	0.173139
	RNAi-WATER	18.19		20.27	0.236514
	RNAi-WATER	17.16		20.6	0.0921418
	RNAi-WATER	18.51		21.46	0.129408
	RNAi-WATER	17.9		21.75	0.0693481
	RNAi-WATER	18.55		21.79	0.105843
	RNAi-WATER	18.17		19.81	0.320856
	RNAi-WATER	18.52		20.64	0.230047
	RNAi-WATER	17.26		20.12	0.137738
	RNAi-WATER	17.36		21.01	0.07966
	RNAi-DC3000	17.59		20.42	0.140632	0.15639	0.0420671
	RNAi-DC3000	17.5		21.26	0.073812
	RNAi-DC3000	18.09		20.88	0.144586
	RNAi-DC3000	17.71		20.69	0.126745
	RNAi-DC3000	18.94		19.9	0.514057
	RNAi-DC3000	17.23		20.59	0.0973956
	RNAi-DC3000	17.77		21.2	0.0927827
	RNAi-DC3000	17.93		20.18	0.210224
	RNAi-DC3000	17.36		20.53	0.111105
	RNAi-DC3000	17.6		21.85	0.052556
		EF1a		PR2	relative	average	se
	WT-Water	18.68		28.61	0.00102511	0.00103056	0.000143896
	WT-Water	18.6		28.36	0.00115331
	WT-Water	17.96		28.27	0.000787736
	WT-Water	18.39		27.77	0.00150085
	WT-Water	18.47		28.98	0.000685764
	WT-DC3000	18.5		26.84	0.0030861	0.00235267	0.00057177
	WT-DC3000	18.15		27.48	0.00155378
	WT-DC3000	17.7		27.02	0.00156459
	WT-DC3000	18.23		28.62	0.000745244
	WT-DC3000	18.28		27.07	0.00225916
	WT-DC3000	18.11		25.65	0.00537321
	WT-DC3000	18.05		27.1	0.00188659
	RNAi-WATER	18.84		29.45	0.000639841	0.000650056	0.000136724
	RNAi-WATER	18.82		28.98	0.000874048
	RNAi-WATER	18.61		29.32	0.000596992
	RNAi-WATER	17.31		28.25	0.000509016
	RNAi-WATER	18.62		29.64	0.000481559
	RNAi-WATER	18.07		28.88	0.000557014
	RNAi-WATER	18.52		29.7	0.000431007
	RNAi-WATER	17.65		26.66	0.00193963
	RNAi-WATER	19.05		30.4	0.000383098
	RNAi-WATER	17.56		29.2	0.000313336
	RNAi-WATER	18.26		29.46	0.000425074
	RNAi-DC3000	17.97		26.44	0.00282017	0.00150134	0.000397657
	RNAi-DC3000	17.84		27.44	0.00128858
	RNAi-DC3000	18.49		28.32	0.00109869
	RNAi-DC3000	18.22		28.47	0.000821188
	RNAi-DC3000	19.01		26.77	0.00461325
	RNAi-DC3000	17.88		28.12	0.0008269
	RNAi-DC3000	18.82		28.6	0.00113744
	RNAi-DC3000	18.34		28.25	0.00103942
	RNAi-DC3000	18.36		28.93	0.000657829
	RNAi-DC3000	18.6		29.06	0.000709948
		EF1a		Chit	relative	average	se
	WT-Water	18.46		25.27	0.00891222	0.0151655	0.00321489
	WT-Water	19.23		24.77	0.0214928
	WT-Water	18.61		24.16	0.0213444
	WT-Water	18.28		24.08	0.0179484
	WT-Water	18.61		25.96	0.00612956
	WT-DC3000	18.42		24.31	0.0168629	0.0191652	0.00220684
	WT-DC3000	18.16		24.26	0.0145786
	WT-DC3000	18.01		23.84	0.017579
	WT-DC3000	18.06		23.82	0.018453
	WT-DC3000	18.07		23.92	0.017337
	WT-DC3000	18.48		23.44	0.0321286
	WT-DC3000	18.74		24.6	0.0172173
	RNAi-WATER	18.43		26.76	0.00310756	0.00874542	0.00282102
	RNAi-WATER	18.33		24.84	0.0109722
	RNAi-WATER	18.56		26.31	0.00464534
	RNAi-WATER	17.26		24.91	0.00497875
	RNAi-WATER	18.58		27.47	0.00210787
	RNAi-WATER	18.16		25.41	0.0065695
	RNAi-WATER	18.71		26.73	0.00385247
	RNAi-WATER	18.51		23.34	0.0351581
	RNAi-WATER	18.98		27.14	0.00349619
	RNAi-WATER	17.81		24.22	0.0117597
	RNAi-WATER	17.99		24.7	0.00955188
	RNAi-DC3000	17.93		22.75	0.0354026	0.0219861	0.00281911
	RNAi-DC3000	18.07		23.12	0.0301855
	RNAi-DC3000	18.58		24.17	0.0207607
	RNAi-DC3000	18.17		24.57	0.0118415
	RNAi-DC3000	19.31		24.89	0.0209051
	RNAi-DC3000	17.62		23.15	0.0216423
	RNAi-DC3000	18.5		23.54	0.0303955
	RNAi-DC3000	18.47		24.67	0.0136024
	RNAi-DC3000	18.09		24.34	0.013139
		EF1a		HvBCI1	relative	average	se
	WT-Water	18.61		26.76	0.00352051	0.00214706	0.000551604
	WT-Water	18.48		27.8	0.00156459
	WT-Water	17.69		27.96	0.000809882
	WT-Water	17.91		27.35	0.00143972
	WT-Water	17.93		26.13	0.00340059
	WT-DC3000	18.28		27.18	0.00209331	0.00508889	0.00201168
	WT-DC3000	18.05		27.36	0.00157547
	WT-DC3000	17.57		28.89	0.000391147
	WT-DC3000	18.04		26.71	0.0024551
	WT-DC3000	18.53		26.58	0.00377319
	WT-DC3000	18.85		26.34	0.0055627
	WT-DC3000	18.96		26.19	0.00666121
	WT-DC3000	19.14		24.92	0.018199
	RNAi-WATER	19.87		26.39	0.0108964	0.00487853	0.00100759
	RNAi-WATER	19.43		27.04	0.00511872
	RNAi-WATER	19.68		27.15	0.00564035
	RNAi-WATER	18.38		27.26	0.00212253
	RNAi-WATER	19.69		27.23	0.00537321
	RNAi-WATER	18.76		27.01	0.00328475
	RNAi-WATER	19.15		28.02	0.00213729
	RNAi-WATER	18.48		25.18	0.00961832
	RNAi-WATER	17.63		26.87	0.0016538
	RNAi-WATER	18.02		26.43	0.00293994
	RNAi-DC3000	18.05		25.49	0.00575886	0.00669942	0.00327471
	RNAi-DC3000	18.08		27.56	0.00140035
	RNAi-DC3000	18.8		27.64	0.0021822
	RNAi-DC3000	18.72		25.82	0.00728932
	RNAi-DC3000	19.48		24.29	0.0356489
	RNAi-DC3000	17.62		27.54	0.00103224
	RNAi-DC3000	18.71		27.35	0.00250669
	RNAi-DC3000	18.74		26.51	0.00458139
	RNAi-DC3000	18.16		26.37	0.0033771
	RNAi-DC3000	18.48		26.76	0.00321715
		EF1a		BCI3	relative	average	se
	WT-Water	19.43		27.84	0.00293994	0.00308786	0.000420059
	WT-Water	19.5		27.6	0.00364466
	WT-Water	19.61		28.48	0.00213729
	WT-Water	19.09		27.84	0.00232267
	WT-Water	18.85		26.68	0.00439476
	WT-DC3000	19.28		28.42	0.0017725	0.00235218	0.000623321
	WT-DC3000	19.18		29.19	0.000969817
	WT-DC3000	18.58		29.88	0.000396608
	WT-DC3000	17.84		27.77	0.00102511
	WT-DC3000	18.83		27.63	0.00224355
	WT-DC3000	19.29		26.8	0.00548611
	WT-DC3000	19.05		26.89	0.0043644
	WT-DC3000	18.8		27.41	0.00255936
	RNAi-WATER	18.94		29.18	0.0008269	0.00230706	0.000693248
	RNAi-WATER	18.87		28.42	0.00133402
	RNAi-WATER	18.97		28.04	0.00186062
	RNAi-WATER	17.7		27.81	0.000904871
	RNAi-WATER	18.74		27.04	0.00317286
	RNAi-WATER	18.21		28.4	0.00085606
	RNAi-WATER	18.73		25.82	0.00734002
	RNAi-WATER	17.79		28.43	0.000626673
	RNAi-WATER	19.95		27.32	0.00604518
	RNAi-WATER	18.43		28.5	0.000930311
	RNAi-WATER	18.71		28.11	0.00148019
	RNAi-DC3000	18.47		27.43	0.00200803	0.00309397	0.00101009
	RNAi-DC3000	18.31		28.2	0.00105393
	RNAi-DC3000	18.86		28.39	0.00135265
	RNAi-DC3000	18.15		26.73	0.00261314
	RNAi-DC3000	18.5		26.97	0.00282017
	RNAi-DC3000	18.28		28.29	0.000969817
	RNAi-DC3000	19.29		28.09	0.00224355
	RNAi-DC3000	19.1		26.98	0.00424506
	RNAi-DC3000	18.85		25.26	0.0117597
	RNAi-DC3000	18.85		27.91	0.00187356
		EF1a		BCI7	relative	average	se
	WT-Water	18.85		27.16	0.00315094	0.00682355	0.00157158
	WT-Water	19.91		26.58	0.00982042
	WT-Water	18.72		27.17	0.00285954
	WT-Water	19.48		26.33	0.00866851
	WT-Water	20.31		27.01	0.00961832
	WT-DC3000	17.87		29.63	0.000288328	0.00590777	0.00201647
	WT-DC3000	17.82		26.57	0.00232267
	WT-DC3000	17.43		29.76	0.000194223
	WT-DC3000	19.87		27.07	0.00680118
	WT-DC3000	18.28		24.4	0.0143779
	WT-DC3000	18.15		26.05	0.00418662
	WT-DC3000	18.61		24.72	0.0144779
	WT-DC3000	18.64		26.4	0.00461325
	RNAi-WATER	18.58		28.78	0.000850147	0.00247986	0.000364382
	RNAi-WATER	18.41		27.2	0.00225916
	RNAi-WATER	18.51		27.22	0.00238797
	RNAi-WATER	17.26		27.22	0.00100402
	RNAi-WATER	18.85		27.6	0.00232267
	RNAi-WATER	18.5		26.83	0.00310756
	RNAi-WATER	19.21		27.31	0.00364466
	RNAi-WATER	19.08		27.14	0.00374713
	RNAi-WATER	20.42		28.16	0.00467765
	RNAi-WATER	19.17		28.25	0.00184777
	RNAi-WATER	19.03		28.48	0.00142977
	RNAi-DC3000	19.49		28.78	0.00159746	0.00162573	0.000182115
	RNAi-DC3000	18.67		28.62	0.001011
	RNAi-DC3000	18.35		28.33	0.000990195
	RNAi-DC3000	18.52		28.01	0.00139067
	RNAi-DC3000	19.12		28.88	0.00115331
	RNAi-DC3000	18.39		27.45	0.00187356
	RNAi-DC3000	19.12		27.73	0.00255936
	RNAi-DC3000	18.99		27.63	0.00250669
	RNAi-DC3000	18.78		27.81	0.00191293
	RNAi-DC3000	19.1		28.73	0.00126206

## Sheet: Fig 6
	Raw data for Figure 6	fpkm values for WRKY genes
	Gene_id	WT_CK	WT_PST	OE_CK	OE_PST	Kd_CK	Kd_PST
	WRKY_MLOC_78461*	0	1.72683	-0.514573	4.72028	-1.94342	-2.47393
	WRKY_Novel03551*	0	1.38957	-2.05889	2.17951	-5.05889	-1.64386
	WRKY_MLOC_5971*	0	0.807355	-4.32193	1.01436	-0.535332	-0.736966
	WRKY_MLOC_66134*	0	0.970854	-1.32193	0.970854	-2.05889	-0.514573
	WRKY_Novel02872	0	0.411426	-0.268817	0.669027	-0.340075	0.400538
	WRKY_MLOC_58349	0	0.163499	0.632268	0.641546	0.879706	-0.0144996
	WRKY_MLOC_81131*	0	0.495695	-0.120294	0.286881	-0.251539	1.40054
	WRKY_MLOC_10264*	0	0.604071	-0.321928	0.0976108	-0.577767	1.79909
	WRKY_MLOC_16746	0	-0.0588937	-0.234465	0	-0.321928	0.389567
	WRKY_MLOC_22106	0	-0.0892673	-0.0144996	-0.0439433	-0.473931	0.0840643
	WRKY_MLOC_56247	0	0.286881	-0.217591	-0.0740006	-0.268817	-0.120294
	WRKY_Novel01987	0	0.226509	-1.152	-0.136062	-1.08927	-0.136062
	WRKY_MLOC_58019	0	0.137504	-0.304006	-0.200913	-0.37707	0.321928
	WRKY_MLOC_12079*	0	0.189034	-0.120294	-0.234465	-0.971431	0.632268
	WRKY_MLOC_63184	0	0.15056	-0.395929	-0.358454	-0.415037	0.201634
	WRKY_MLOC_44455	0	0.238787	-0.415037	-0.454032	-0.268817	0.378512
	WRKY_MLOC_68299	0	0.250962	-0.915936	-0.577767	-0.862496	0.201634
	WRKY_MLOC_60890	0	0.356144	-0.37707	-0.666576	-0.577767	0.344828
	WRKY_MLOC_74606*	0	2.59923	-0.208915	2.58998	0.593684	2.8454
	WRKY_MLOC_4945*	0	2.16609	-0.446959	1.13844	-0.627162	0.486804
	WRKY_MLOC_60283	0	-0.234465	-1.35845	-1.152	-1.4344	0.214125
	WRKY_Novel04527*	0	2.93701	-0.59347	2.7654	-0.531082	2.55758
	WRKY_MLOC_54606	0	-0.152003	-0.785875	-1.47393	-0.971431	0.15056
	WRKY_MLOC_17779	0	0.685516	-0.425741	-0.0647858	-0.490333	0.668523
	WRKY_MLOC_19031	0	0.377909	-1.56029	-0.863146	-0.902445	-0.303287
	WRKY_MLOC_3853	0	-1.90675	-1.24764	-1.74587	-2.37189	-1.62289
	WRKY_MLOC_44947	0	-0.0891678	-1.02977	0.0775652	-2.39575	-0.19062
	WRKY_MLOC_45055	0	0.601619	-0.623292	0.364748	-0.508856	1.15452
	WRKY_MLOC_52504	0	0.168132	-0.357298	-0.110825	-0.290796	0.635812
	WRKY_MLOC_59259	0	0.303264	-0.434823	-0.0060614	-0.34873	0.364246
	WRKY_MLOC_66612	0	-0.134552	-0.0993068	-0.288013	-0.220916	-0.095777
	WRKY_MLOC_67851	0	0.306276	-0.452862	-0.335033	-0.274354	0.481312
	WRKY_MLOC_68369	0	0.401052	0.462284	0.284106	-0.416926	0
	WRKY_MLOC_69778	0	-0.1603	-0.621292	-0.448461	-0.567837	-0.168372
	WRKY_MLOC_70190	0	0.690464	-0.690388	-0.517028	-0.337511	0.916162
	WRKY_MLOC_71897	0	0.449441	-0.725885	-0.275443	-0.501537	0.732096
	WRKY_MLOC_72586	0	0.402772	-0.734365	-0.805147	-0.583958	0.458401
	WRKY_MLOC_74884	0	-0.169542	0.0503476	-0.165898	-0.049386	-0.0574688
	WRKY_MLOC_76441	0	0.625437	0.0887497	0.333556	0.00226744	0.670328
	WRKY_MLOC_77258	0	0.224755	-0.40207	0.00673997	-0.385816	0.0820307
	WRKY_MLOC_79171	0	1.03088	-0.43272	0.0583247	-0.106823	0.94643
	WRKY_MLOC_7939	0	0.869106	-0.295399	-0.230076	-1.00667	0.0270669
	WRKY_Novel03035	0	0.00576965	0.948771	0.525868	0	0.738873
	WRKY_Novel05049	0	-0.938083	-4.46505	-2.37919	-3.87618	-1.93531
	WRKY_Novel06265	0	-0.156229	-1.22234	-0.891559	-0.903167	-0.0531404
	WRKY_Novel06757	0	0.372275	-0.682736	-0.517478	-0.537781	0.653862

## Sheet: Fig 7
	Raw data for Figure 7 and Suppl. Table S5
	Exp	Rep	Trt	Pt-ASSESS
	3	1	AGL1	3.54
	3	2	AGL1	3.52
	3	3	AGL1	2.85
	3	4	AGL1	2.2
	3	5	AGL1	1.93
	3	6	AGL1	1.55
	3	7	AGL1	1.3
	3	8	AGL1	0.89
	3	1	PR1	4.73
	3	2	PR1	3.39
	3	3	PR1	2.95
	3	4	PR1	2.8
	3	5	PR1	2.62
	3	6	PR1	2.1
	3	7	PR1	1.8
	3	8	PR1	1.49
	3	9	PR1	0.53
	3	1	WRKY17	7.24
	3	2	WRKY17	5.06
	3	3	WRKY17	4.58
	3	4	WRKY17	2.52
	3	5	WRKY17	1.91
	3	6	WRKY17	1.76
	3	7	WRKY17	1.66
	3	8	WRKY17	0.76
	3	1	WRKY70	4.39
	3	2	WRKY70	3.36
	3	3	WRKY70	2.6
	3	4	WRKY70	2.35
	3	5	WRKY70	2.34
	3	6	WRKY70	1.86
	3	7	WRKY70	1.56
	3	8	WRKY70	1.01
	3	9	WRKY70	0.77
	3	10	WRKY70	0.16
	3	1	WRKY6	3.6
	3	2	WRKY6	3.29
	3	3	WRKY6	2.98
	3	4	WRKY6	2.58
	3	5	WRKY6	2.23
	3	6	WRKY6	1.27
	3	7	WRKY6	1.04
	3	8	WRKY6	0.55
	3	1	WRKY19	7.24
	3	2	WRKY19	5.17
	3	3	WRKY19	4.76
	3	4	WRKY19	4.32
	3	5	WRKY19	3.57
	3	6	WRKY19	3.56
	3	7	WRKY19	2.87
	3	8	WRKY19	1.93
	3	1	WRKY40	7
	3	2	WRKY40	4.92
	3	3	WRKY40	4.81
	3	4	WRKY40	4.01
	3	5	WRKY40	3.84
	3	6	WRKY40	2.62
	3	7	WRKY40	1.42
	3	8	WRKY40	1.17
	3	9	WRKY40	0.51
	3	1	WRKY20	6.46
	3	2	WRKY20	5.16
	3	3	WRKY20	3.73
	3	4	WRKY20	2.18
	3	5	WRKY20	1.98
	3	6	WRKY20	1.66
	3	7	WRKY20	1.46
	3	8	WRKY20	0.42
	3	9	WRKY20	0.39
	3	1	WRKY76	8.66
	3	2	WRKY76	8.19
	3	3	WRKY76	7.57
	3	4	WRKY76	4.86
	3	5	WRKY76	3.97
	3	6	WRKY76	3.55
	3	7	WRKY76	2.17
	3	8	WRKY76	2.17
	3	9	WRKY76	1.4
	4	1	AGL1	27.55
	4	2	AGL1	25.51
	4	3	AGL1	23.74
	4	4	AGL1	20.6
	4	5	AGL1	9.9
	4	6	AGL1	8.63
	4	7	AGL1	7.71
	4	8	AGL1	6.78
	4	9	AGL1	3.8
	4	10	AGL1	3.73
	4	1	PR1	22.68
	4	2	PR1	6.47
	4	3	PR1	5.38
	4	4	PR1	5.07
	4	5	PR1	4.73
	4	6	PR1	4.27
	4	7	PR1	3.96
	4	8	PR1	3.94
	4	9	PR1	3.69
	4	10	PR1	3.49
	4	11	PR1	3.05
	4	12	PR1	2.71
	4	13	PR1	1.46
	4	14	PR1	1.02
	4	15	PR1	0.72
	4	1	WRKY70	5.37
	4	2	WRKY70	3.76
	4	3	WRKY70	3.64
	4	4	WRKY70	3.61
	4	5	WRKY70	3.2
	4	6	WRKY70	2.64
	4	7	WRKY70	1.97
	4	8	WRKY70	1.85
	4	9	WRKY70	1.81
	4	10	WRKY70	1.73
	4	11	WRKY70	1.18
	4	12	WRKY70	0.34
	4	1	WRKY4	22.58
	4	2	WRKY4	22.35
	4	3	WRKY4	20.39
	4	4	WRKY4	16.02
	4	5	WRKY4	14.73
	4	6	WRKY4	14.04
	4	7	WRKY4	4.16
	4	1	WRKY6	26.25
	4	2	WRKY6	11.39
	4	3	WRKY6	11.25
	4	4	WRKY6	5.94
	4	5	WRKY6	4.23
	4	6	WRKY6	3.61
	4	7	WRKY6	2.3
	4	8	WRKY6	1.27
	4	1	WRKY40	15.18
	4	2	WRKY40	14.4
	4	3	WRKY40	8.29
	4	4	WRKY40	5.43
	4	5	WRKY40	5.19
	4	6	WRKY40	5.05
	4	7	WRKY40	4.01
	4	8	WRKY40	3.88
	4	9	WRKY40	3.52
	4	10	WRKY40	2.13
	4	11	WRKY40	0.8
	4	12	WRKY40	0.79
	4	13	WRKY40	0.55
	4	14	WRKY40	0.5
	4	15	WRKY40	0.32
	4	16	WRKY40	0.15
	4	1	WRKY76	29.98
	4	2	WRKY76	26.13
	4	3	WRKY76	23.74
	4	4	WRKY76	22.75
	4	5	WRKY76	21.39
	5	1	AGL1	19.59
	5	2	AGL1	19.21
	5	3	AGL1	16.34
	5	4	AGL1	14.21
	5	5	AGL1	13.57
	5	6	AGL1	11.06
	5	7	AGL1	10.93
	5	8	AGL1	9.79
	5	9	AGL1	9.59
	5	10	AGL1	8.65
	5	11	AGL1	8.64
	5	12	AGL1	6.84
	5	13	AGL1	6.39
	5	14	AGL1	6.33
	5	15	AGL1	5.76
	5	16	AGL1	5.72
	5	17	AGL1	4.47
	5	1	PR1	16.92
	5	2	PR1	10.9
	5	3	PR1	10.28
	5	4	PR1	9.69
	5	5	PR1	8.88
	5	6	PR1	8.81
	5	7	PR1	6.82
	5	8	PR1	6.78
	5	9	PR1	6.3
	5	10	PR1	5.78
	5	11	PR1	5.38
	5	12	PR1	4.8
	5	13	PR1	4.39
	5	14	PR1	3.95
	5	15	PR1	3.48
	5	1	WRKY17	14.5
	5	2	WRKY17	13.96
	5	3	WRKY17	12.39
	5	4	WRKY17	11.1
	5	5	WRKY17	10.93
	5	6	WRKY17	8.38
	5	7	WRKY17	6.2
	5	8	WRKY17	6.2
	5	9	WRKY17	4.52
	5	1	WRKY4	11.93
	5	2	WRKY4	10.55
	5	3	WRKY4	10.48
	5	4	WRKY4	8.75
	5	5	WRKY4	8.05
	5	6	WRKY4	7.42
	5	7	WRKY4	6.87
	5	8	WRKY4	4.84
	5	9	WRKY4	4.7
	5	10	WRKY4	3.24
	5	11	WRKY4	2.33
	5	1	WRKY19	10.09
	5	2	WRKY19	9.85
	5	3	WRKY19	9.78
	5	4	WRKY19	7.85
	5	5	WRKY19	6.87
	5	6	WRKY19	6.65
	5	7	WRKY19	6.3
	5	8	WRKY19	6.07
	5	9	WRKY19	5.5
	5	10	WRKY19	5.02
	5	11	WRKY19	4.85
	5	12	WRKY19	4.62
	5	13	WRKY19	4.5
	5	14	WRKY19	2.59
	5	15	WRKY19	2.12
	5	16	WRKY19	0.88
	5	1	WRKY20	18.66
	5	2	WRKY20	17.5
	5	3	WRKY20	12.08
	5	4	WRKY20	11.92
	5	5	WRKY20	10.42
	5	6	WRKY20	10
	5	7	WRKY20	9.86
	5	8	WRKY20	8.65
	5	9	WRKY20	8.15
	5	10	WRKY20	7.34
	5	11	WRKY20	7.07
	5	12	WRKY20	4.38
	6	1	AGL1	19.39
	6	2	AGL1	10.59
	6	3	AGL1	5.09
	6	4	AGL1	4.26
	6	1	PR1	3.35
	6	2	PR1	1.93
	6	3	PR1	1.83
	6	1	WRKY31	29.4
	6	2	WRKY31	14.53
	6	3	WRKY31	11.83
	6	4	WRKY31	11.41
	6	5	WRKY31	10.33
	6	6	WRKY31	8.08
	6	7	WRKY31	6.03
	6	8	WRKY31	5.6
	6	9	WRKY31	4.2
	6	1	WRKY70	2.8
	6	2	WRKY70	1.15
	6	3	WRKY70	1.14
	6	4	WRKY70	1.04
	6	1	WRKY6	2.4
	6	2	WRKY6	1.11
	6	1	WRKY19	15.16
	6	2	WRKY19	12.66
	6	3	WRKY19	11.04
	6	4	WRKY19	9.55
	6	5	WRKY19	8.72
	6	6	WRKY19	8.34
	6	7	WRKY19	8.15
	6	8	WRKY19	8.03
	6	9	WRKY19	6.9
	6	10	WRKY19	6.48
	6	11	WRKY19	6.25
	6	12	WRKY19	5.45
	6	13	WRKY19	4.12
	6	14	WRKY19	2.86
	6	1	WRKY40	6.16
	6	2	WRKY40	5.79
	6	3	WRKY40	4.85
	6	4	WRKY40	3.26
	7	1	AGL1	11.69
	7	2	AGL1	6.82
	7	3	AGL1	6.65
	7	4	AGL1	5.26
	7	5	AGL1	5.23
	7	6	AGL1	5.1
	7	7	AGL1	5.04
	7	8	AGL1	4.15
	7	9	AGL1	4.13
	7	10	AGL1	4
	7	11	AGL1	3.73
	7	12	AGL1	3.7
	7	13	AGL1	3.37
	7	14	AGL1	3.35
	7	15	AGL1	3.2
	7	16	AGL1	2.5
	7	17	AGL1	1.36
	7	18	AGL1	0.57
	7	1	PR1	3.55
	7	2	PR1	3.08
	7	3	PR1	2.22
	7	4	PR1	1.23
	7	5	PR1	0.89
	7	6	PR1	0.58
	7	7	PR1	0.32
	7	8	PR1	0.31
	7	9	PR1	0.17
	7	10	PR1	0.13
	7	11	PR1	0.01
	7	1	WRKY31	6.22
	7	2	WRKY31	5.78
	7	3	WRKY31	2.42
	7	4	WRKY31	1.3
	7	5	WRKY31	0.98
	7	6	WRKY31	0.56
	7	1	WRKY70	0.85
	7	2	WRKY70	0.52
	7	3	WRKY70	0.47
	7	4	WRKY70	0.42
	7	5	WRKY70	0.41
	7	6	WRKY70	0.36
	7	7	WRKY70	0.27
	7	8	WRKY70	0.25
	7	9	WRKY70	0.22
	7	1	WRKY6	3.68
	7	2	WRKY6	2.86
	7	3	WRKY6	2.49
	7	4	WRKY6	2.48
	7	5	WRKY6	2.44
	7	6	WRKY6	2.06
	7	7	WRKY6	1.97
	7	8	WRKY6	1.36
	7	9	WRKY6	1.34
	7	10	WRKY6	0.92
	7	11	WRKY6	0.13
	7	1	WRKY19	11.74
	7	2	WRKY19	4.29
	7	3	WRKY19	3.5
	7	4	WRKY19	1.76
	7	5	WRKY19	1.41
	7	1	WRKY64	3.12
	7	2	WRKY64	2.76
	7	3	WRKY64	1.88
	7	4	WRKY64	1.83
	7	5	WRKY64	1.69
	7	6	WRKY40	3.85
	7	7	WRKY40	3.26
	7	8	WRKY40	2.66
	7	9	WRKY40	1.79
	7	10	WRKY40	1.75
	7	11	WRKY40	1.36
	7	12	WRKY40	0.78
	7	13	WRKY40	0.15
	7	14	WRKY40	0.11
	7	15	WRKY40	0.09
	7	16	WRKY40	0.07
	7	17	WRKY40	0.04
	7	18	WRKY40	0.04
	8	1	AGL1	8.36
	8	2	AGL1	7.88
	8	3	AGL1	7.41
	8	4	AGL1	6.93
	8	5	AGL1	6.45
	8	6	AGL1	6.28
	8	7	AGL1	5.7
	8	8	AGL1	4.9
	8	9	AGL1	4.82
	8	10	AGL1	4.54
	8	11	AGL1	4.23
	8	12	AGL1	4.02
	8	13	AGL1	3.82
	8	1	PR1	10.65
	8	2	PR1	6.87
	8	3	PR1	6.08
	8	4	PR1	5.07
	8	5	PR1	4.7
	8	6	PR1	4.04
	8	7	PR1	3.93
	8	8	PR1	1.91
	8	9	PR1	1.56
	8	10	PR1	0.96
	8	1	WRKY31	25.79
	8	2	WRKY31	15.48
	8	3	WRKY31	14.99
	8	4	WRKY31	12.35
	8	5	WRKY31	10.66
	8	6	WRKY31	7.66
	8	7	WRKY31	7.61
	8	8	WRKY31	7.24
	8	9	WRKY31	7.03
	8	10	WRKY31	6.74
	8	11	WRKY31	6.38
	8	12	WRKY31	5.65
	8	13	WRKY31	5.57
	8	14	WRKY31	5.47
	8	1	WRKY64	10.28
	8	2	WRKY64	9.38
	8	3	WRKY64	6.87
	8	4	WRKY64	6.3
	8	5	WRKY64	5.23
	8	6	WRKY64	4.37

## Sheet: SFig S2
	Raw data for Suppl. Figure S2
	Exp1 OE-E1-T1	EF1a		NPR1	relative	average	se	relative	se
	WT-Water	19.6501		24.6025	0.032297	0.085196	0.0117014	1	0.137347
	WT-Water	20.0573		23.0737	0.123583
	WT-Water	19.3991		23.207	0.071399
	WT-Water	19.2999		22.3846	0.117872
	WT-Water	19.2865		24.6577	0.0241604
	WT-DC3000	19.3739		22.2988	0.131673	0.0922796	0.0144564
	WT-DC3000	19.2558		22.1616	0.133441
	WT-DC3000	18.8625		22.9982	0.0568911
	WT-DC3000	18.9455		22.1521	0.108326
	WT-DC3000	19.1402		23.9315	0.036114
	WT-DC3000	19.1957		22.3393	0.113153
	WT-DC3000	19.1631		23.7907	0.0404537
	WT-DC3000	19.1168		22.1977	0.118184
	OE-WATER	19.96		22.2448	0.20521	0.204643	0.0266293	2.40202	0.312565
	OE-WATER	19.6285		22.4117	0.145262
	OE-WATER	19.8615		22.3116	0.182993
	OE-WATER	19.9502		22.4439	0.17755
	OE-WATER	19.9759		21.5575	0.334123
	OE-WATER	19.3706		21.3027	0.262049
	OE-WATER	20.1131		21.4642	0.391998
	OE-DC3000	19.8459		22.7625	0.13244	0.137971	0.00525123
	OE-DC3000	19.4966		22.385	0.13506
	OE-DC3000	19.0257		21.7293	0.15351
	OE-DC3000	19.5124		22.4462	0.130873
	Exp2 OE-E2-T1	EF1a		NPR1		average	se	relative	se
	WT-WATER	18.78		24.42	0.0200535	0.0170406	0.00122162	1	0.0716892
	WT-WATER	18.08		24.08	0.015625
	WT-WATER	20.24		25.76	0.0217929
	WT-WATER	18.52		24.77	0.013139
	WT-WATER	18.41		24.29	0.0169802
	WT-DC3000	18.38		24.65	0.0129581	0.0168235	0.00167538
	WT-DC3000	18.47		24.03	0.0211969
	WT-DC3000	18.37		24.37	0.015625
	WT-DC3000	18.84		23.88	0.0303955
	WT-DC3000	17.8		24.21	0.0117597
	WT-DC3000	18.39		24.34	0.016176
	WT-DC3000	18.02		24.78	0.00922651
	WT-DC3000	18.47		24.21	0.0187106
	WT-DC3000	18.35		24.25	0.0167465
	WT-DC3000	18.37		24.38	0.0155171
	WT-DC3000	18.5		24.4	0.0167465
	OE-WATER	19.14		24.22	0.0295643	0.0311717	0.00219144	1.82926	0.128601
	OE-WATER	18.76		24.03	0.0259162
	OE-WATER	19.03		23.85	0.0354026
	OE-WATER	20.23		24.7	0.0451228
	OE-WATER	19.62		24.59	0.0319066
	OE-WATER	18.95		24.33	0.0240137
	OE-WATER	18.36		23.8	0.0230355
	OE-DC3000	19.28		23.7	0.046714	0.0315767	0.00339769
	OE-DC3000	18.82		23.81	0.0314674
	OE-DC3000	18.46		22.98	0.0435857
	OE-DC3000	19.31		24.12	0.0356489
	OE-DC3000	18.38		23.91	0.0216423
	OE-DC3000	18.51		23.74	0.0266448
	OE-DC3000	18.11		23.58	0.0225614
	OE-DC3000	18.73		24.09	0.0243489
	Exp3 Kd-E1-T5	EF1a		NPR1	relative	average	se	relative	se
	WT-Water	19.6501		24.6025	0.032297	0.085196	0.0117014	1	0.137347
	WT-Water	20.0573		23.0737	0.123583
	WT-Water	19.3991		23.207	0.071399
	WT-Water	19.2999		22.3846	0.117872
	WT-Water	19.2865		24.6577	0.0241604
	WT-DC3000	19.3739		22.2988	0.131673	0.0922796	0.0144564
	WT-DC3000	19.2558		22.1616	0.133441
	WT-DC3000	18.8625		22.9982	0.0568911
	WT-DC3000	18.9455		22.1521	0.108326
	WT-DC3000	19.1402		23.9315	0.036114
	WT-DC3000	19.1957		22.3393	0.113153
	WT-DC3000	19.1631		23.7907	0.0404537
	WT-DC3000	19.1168		22.1977	0.118184
	RNAi-WATER	19.8951		25.7575	0.0171884	0.025711	0.00149397	0.301786	0.0175356
	RNAi-WATER	19.6904		24.7393	0.0302088
	RNAi-WATER	19.6435		25.487	0.0174155
	RNAi-WATER	18.5631		23.6019	0.0304204
	RNAi-WATER	19.6483		25.0852	0.0230842
	RNAi-WATER	19.092		24.0274	0.0326818
	RNAi-WATER	19.5007		25.3335	0.0175443
	RNAi-WATER	18.9485		23.818	0.0342094
	RNAi-WATER	20.1739		26.4611	0.0128046
	RNAi-WATER	18.6957		24.098	0.0236456
	RNAi-WATER	19.0063		24.0662	0.0299788
	RNAi-DC3000	18.8763		24.6693	0.0180363	0.0272265	0.00190081
	RNAi-DC3000	18.6522		23.8035	0.0281384
	RNAi-DC3000	19.3886		24.1763	0.0362029
	RNAi-DC3000	19.0058		24.367	0.0243289
	RNAi-DC3000	19.7621		24.9582	0.0272788
	RNAi-DC3000	18.7307		23.5996	0.0342225
	RNAi-DC3000	19.8455		25.2766	0.0231771
	RNAi-DC3000	19.1689		24.5711	0.0236475
	RNAi-DC3000	19.3565		24.4151	0.0300057
		EF1a		NPR1	relative	average	se	relative	se
	WT-WATER	18.33		24.27	0.0162885	0.0260499	0.00397145	1	0.152456
	WT-WATER	18.95		24.63	0.0195052
	WT-WATER	18.23		24.19	0.0160643
	WT-WATER	18.16		23.68	0.0217929
	WT-WATER	18.4		24.47	0.014885
	WT-DC3000	17.94		23.65	0.0191038	0.0306847	0.00564781
	WT-DC3000	18.63		23.97	0.0246888
	WT-DC3000	18.42		24.49	0.014885
	WT-DC3000	17.82		22.62	0.0358968
	WT-DC3000	18.92		23.65	0.0376815
	WT-DC3000	18.28		23.58	0.0253829
	WT-DC3000	18.39		23.46	0.0297699
	WT-DC3000	20.14		23.96	0.0708052
	WT-DC3000	18.62		24.42	0.0179484
	RNAi-WATER	18.73		23.51	0.0363979	0.0118772	0.0021625	0.455942	0.0830138
	RNAi-WATER	18.55		25.02	0.0112807
	RNAi-WATER	18.18		25.37	0.00684848
	RNAi-WATER	18.23		24.86	0.0100965
	RNAi-WATER	18.13		25.43	0.00634572
	RNAi-WATER	18.52		25.43	0.00831539
	RNAi-WATER	18.63		25	0.0120904
	RNAi-DC3000	17.95		24.36	0.0117597	0.0102303	0.000652811
	RNAi-DC3000	18.98		25.52	0.0107464
	RNAi-DC3000	18.23		24.81	0.0104526
	RNAi-DC3000	18.29		25.29	0.0078125
	RNAi-DC3000	18.4		24.99	0.0103804

[truncated: 1 more sheets: SFig S3]
